# Supplementary material for: Immunophenotyping of Peripheral Blood Cells in Patients with Chronic Lymphocytic Leukemia Treated with Ibrutinib
Source: Cells. 2024 Aug 30;13(17):1458. doi: 10.3390/cells13171458 (PMC11393851; doi:10.3390/cells13171458)
Supplement: Supplementary file 1 [file cells-13-01458-s001.zip]

Archive with 1 entries (1 files):
- cells-3105017-supplementary.pdf
